# Supplementary material for: First In Silico Study of Two Echinococcus granulosus Glyceraldehyde-3-Phosphate Dehydrogenase Isoenzymes Recognized by Liver Cystic Echinococcosis Human Sera
Source: Int J Mol Sci. 2025 Oct 31;26(21):10622. doi: 10.3390/ijms262110622 (PMC12607693; doi:10.3390/ijms262110622)
Supplement: Supplementary file 1 [file ijms-26-10622-s001.zip]

Archive with 17 entries (17 files):
- Captions.pdf
- FigureS1a.JPG
- FigureS1b.JPG
- FigureS1c.JPG
- FigureS1d.JPG
- S10.tif
- S2.tif
- S3.tif
- S4.tif
- S5.tif
- S6.tif
- S7.tif
- S8.tif
- S9.tif
- Table S1.xlsx
- Table S2.pdf
- Table S3.pdf
