# Supplementary material for: First In Silico Study of Two Echinococcus granulosus Glyceraldehyde-3-Phosphate Dehydrogenase Isoenzymes Recognized by Liver Cystic Echinococcosis Human Sera
Source: Int J Mol Sci. 2025 Oct 31;26(21):10622. doi: 10.3390/ijms262110622 (PMC12607693; doi:10.3390/ijms262110622)
Supplement: Supplementary file 1 [file ijms-26-10622-s001.zip › Table S1.xlsx]

## Sheet: Sheet1
SAMPLE	Accession	Description	Coverage [%]	# Peptides	# PSMs	# Unique Peptides	# Protein Groups	# AAs	MW [kDa]	calc. pI
AM18	W6V1T8	Glyceraldehyde-3-phosphate dehydrogenase OS=Echinococcus granulosus OX=6210 GN=EGR_05325 PE=3 SV=1	2	1	1	1	1	336	36.1	8.27
	Confidence	Sequence
	High	VIPELNGK
		Confidence		PSM Ambiguity	Annotated Sequence	Modifications	# Protein Groups	# Missed Cleavages	Charge
		High		Unambiguous	VIPELNGK		1	0	2
AM23	W6UJ19	Glyceraldehyde-3-phosphate dehydrogenase OS=Echinococcus granulosus OX=6210 GN=EGR_03740 PE=3 SV=1	2	1	1	1	1	338	36.6	7.68
	Confidence	Sequence
	High	VGINGFGR
		Confidence		PSM Ambiguity	Annotated Sequence	Modifications	# Protein Groups	# Missed Cleavages	Charge
		High		Unambiguous	VGINGFGR		1	0	2
Accessions: Shows accession number of reference proteins
Coverage: % of sequence covered by identified peptides
Peptides: The number of peptide sequences identified in the protein.
PSMs: The number of peptide spectrum matches (MS2 spectra) identified
Unique peptides: number of peptides that are only contained in a protein group
#Protein groups: Number of proteins identified in a given group of proteins. The application creates protein groups from the PSMs collected. It combines all proteins into one protein group that contains the same subset of peptides, then removes all protein groups that have no unique peptides among the peptides that it considers for the protein grouping process.
#AAs: The length of the protein sequence
MW number [kDA]: The calculated molecular weight of the protein.
Calc pI: The theoretically calculated isoelectric point for the protein, which is the pH at which a particular molecule carries no net electrical charge.
Confidence: Displays the level of confidence for the identified protein groups as determined by the Protein FDR Validator node (less than 1%).
PSM Ambiguity: Displays the grouping status of the PSM*
Sequence: Amino acid sequence composition of given peptide
Modifications: Identified PTMs in a sequence
# Missed Cleavages: Number of skipped cleaveage sites in a sequence.
Charge: Observed charge state of an identified peptide
* This column can display the following categories:
• Unambiguous: Indicates that this PSM is the only match that the application considered for this spectrum. There is no ambiguity that it needs to resolve.
• Selected: Indicates that the application selected this PSM from a set of two or more matches that it considered for the protein group inference process.
• Rejected: Indicates that the application rejected this PSM from a set of two or more matches that it considered for the protein group inference process.
• Ambiguous: Indicates that the application considered two or more peptide matches to the same spectrum for the protein group inference process. If you select the Apply Strict Maximum Parsimony Principle option in the Protein Grouping (Enabled) area of the Result Filters page, the application resolves this ambiguity to Selected or Rejected.
• Unconsidered: Indicates that the application did not consider this PSM for the protein group inference process because it did not meet the requirements specified in the Protein Grouping (Enabled) settings in the Result Filters page.

## Sheet: Sheet2
Score Sequest HT: Sequest HT	# Peptides (by Search Engine): Sequest HT	# Razor Peptides	Abundances (Scaled): F6: Sample	Found in Sample: [S6] F6: Sample
0	1	0	100	High
1.71	1	0	100	High
